# Supplementary material for: Valley-Related Multipiezo Effect in Altermagnet Monolayer V2STeO
Source: Materials (Basel). 2025 Jan 24;18(3):527. doi: 10.3390/ma18030527 (PMC11818174; doi:10.3390/ma18030527)
Supplement: Supplementary file 1 [file materials-18-00527-s001.zip]

Archive with 1 entries (1 files):
- materials-3419734-supplementary.pdf
